# Supplementary material for: Uncovering the cytochrome P450-catalyzed methylenedioxy bridge formation in streptovaricins biosynthesis
Source: Nat Commun. 2020 Sep 9;11:4501. doi: 10.1038/s41467-020-18336-5 (PMC7481197; doi:10.1038/s41467-020-18336-5)
Supplement: Supplementary file 4 — Source Data [file 41467_2020_18336_MOESM4_ESM.xlsx]

## Sheet: Fig.3 and Supplementary Table 4
Fig.3 and Supplementary Table 4
	Kinetic assay for compound 2 catalyzed by StvP2
	compound 2	V0 (min−1)
	Cs (μM)	No.1	No.2	No.3	Mean value	S.D.
	25	2.08142	1.97708	1.91311	1.99054	0.0849624
	50	4.17114	4.32128	4.12474	4.20572	0.102734
	100	8.74899	9.40284	8.90024	9.01736	0.342297
	200	13.8283	12.8878	11.2823	12.6661	1.28738
	400	11.1596	10.4068	9.35878	10.3084	0.904453
	800	6.87602	7.55923	7.27453	7.23659	0.34318
	1600	4.45271	4.57025	4.63125	4.5514	0.0907488
	Kinetic assay for compound 4 catalyzed by StvP2
	compound 4	V0 (min−1)
	Cs (μM)	No.1	No.2	No.3	Mean value	S.D.
	25	1.4463	1.52768	1.53945	1.50448	0.0507262
	50	3.39772	3.55546	3.40323	3.45214	0.089524
	100	7.36435	7.30594	7.35307	7.34112	0.0309862
	200	9.93042	9.94863	10.1769	10.0187	0.137357
	400	7.84174	7.88796	8.01584	7.91518	0.0901837
	800	5.40898	5.32394	5.51654	5.41649	0.0965233
	1600	3.01372	3.09543	3.35898	3.15605	0.180437
	Kinetic assay for compound 6 catalyzed by StvP2
	compound 6	V0 (min−1)
	Cs (μM)	No.1	No.2	No.3	Mean value	S.D.
	25	1.59544	1.59715	1.57793	1.59017	0.0106371
	50	3.39418	3.39418	3.47409	3.42082	0.0461359
	100	7.17526	7.43304	7.60587	7.40472	0.216698
	200	6.99162	7.14356	6.62898	6.92139	0.264383
	400	4.18367	4.1947	3.93805	4.10547	0.145098
	800	2.15964	2.27045	2.52337	2.31782	0.186435
	1600	0.593887	0.581697	0.679085	0.618223	0.0530592

## Sheet: Supplementary Fig. 6 
Supplementary Fig. 6

## Sheet: Supplementary Fig. 15b and 15c 
Supplementary Fig. 15b and 15c

## Sheet: Supplementary Fig. 16b and 16c 
Supplementary Fig. 16b and 16c

## Sheet: Supplementary Fig. 46b 
Supplementary Fig. 46b

## Sheet: Supplementary Fig. 59b 
Supplementary Fig. 59b

## Sheet: Supplementary Fig. 60b 
Supplementary Fig. 60b
